# Supplementary material for: Revisiting the Synthesis of Functionally Substituted 1,4-Dihydrobenzo[e][1,2,4]triazines
Source: Molecules. 2022 Apr 15;27(8):2575. doi: 10.3390/molecules27082575 (PMC9031768; doi:10.3390/molecules27082575)
Supplement: Supplementary file 1 [file molecules-27-02575-s001.zip]

Archive with 1 entries (1 files):
- molecules-1680249-supplementary.pdf
